# Supplementary material for: Application of Long-Read Whole-Genome Sequencing to Clarify Genotypic–Phenotypic Discrepancies in Methicillin-Resistant Staphylococcus aureus
Source: Diagnostics (Basel). 2026 Apr 21;16(8):1240. doi: 10.3390/diagnostics16081240 (PMC13114432; doi:10.3390/diagnostics16081240)
Supplement: Supplementary file 1 [file diagnostics-16-01240-s001.zip]

Archive with 1 entries (1 files):
- Supplement for Application of Long-Read Whole-Genome Sequencing to Clarify Genotypic–Phenotypic Discrepancies in Methicil-lin-Resistant Staphylococcus aureus.pdf
